# Supplementary material for: Rehabilitation Interventions for Post-Acute COVID-19 Syndrome: A Systematic Review
Source: Int J Environ Res Public Health. 2022 Apr 24;19(9):5185. doi: 10.3390/ijerph19095185 (PMC9104923; doi:10.3390/ijerph19095185)
Supplement: Supplementary file 1 [file ijerph-19-05185-s001.zip]

Archive with 1 entries (1 files):
- ijerph-1670495-supplementary.pdf
